# Supplementary material for: Investigation of the Detailed AMPylated Reaction Mechanism for the Huntingtin Yeast-Interacting Protein E Enzyme HYPE
Source: Int J Mol Sci. 2021 Jun 29;22(13):6999. doi: 10.3390/ijms22136999 (PMC8267892; doi:10.3390/ijms22136999)
Supplement: Supplementary file 1 [file ijms-22-06999-s001.zip]

Archive with 1 entries (1 files):
- ijms-1264138-supplementary.pdf
